# Supplementary material for: MbT-Tool: An open-access tool based on Thermodynamic Electron Equivalents Model to obtain microbial-metabolic reactions to be used in biotechnological process
Source: Comput Struct Biotechnol J. 2016 Aug 26;14:325–32. doi: 10.1016/j.csbj.2016.08.001 (PMC5013251; doi:10.1016/j.csbj.2016.08.001)
Supplement: Supplementary file 2 — MbT-Tool. [file mmc2.zip]

Archive with 3 entries (2 files):
- MbT-tool_V5.nlogo
- __MACOSX/
- __MACOSX/._MbT-tool_V5.nlogo
